# Supplementary material for: Long-term outcomes of tracheal stents removal under fluoroscopy guidance: comparison of tracheal fistulas and tracheal stenosis
Source: BMC Pulm Med. 2021 Jan 7;21:14. doi: 10.1186/s12890-020-01349-7 (PMC7789527; doi:10.1186/s12890-020-01349-7)
Supplement: Supplementary file 1 — Additional file 1: Video 1. Stent removal for straight tracheal stent. [file 12890_2020_1349_MOESM1_ESM.zip]

Archive with 1 entries (1 files):
- 12890_2020_1349_MOESM1_ESM.mp4
